# Supplementary material for: Titanium Dioxide Nanoparticles Exacerbate Allergic Airway Inflammation via TXNIP Upregulation in a Mouse Model of Asthma
Source: Int J Mol Sci. 2021 Sep 14;22(18):9924. doi: 10.3390/ijms22189924 (PMC8471251; doi:10.3390/ijms22189924)
Supplement: Supplementary file 1 [file ijms-22-09924-s001.zip]

Archive with 1 entries (1 files):
- ijms-1354893-supplementary.pdf
